# Supplementary material for: Hydrogen Peroxide Mediates Premature Senescence Caused by Darkness and Inorganic Nitrogen Starvation in Physcomitrium patens
Source: Plants (Basel). 2022 Aug 31;11(17):2280. doi: 10.3390/plants11172280 (PMC9460043; doi:10.3390/plants11172280)
Supplement: Supplementary file 1 [file plants-11-02280-s001.zip]

Archive with 1 entries (1 files):
- plants-1842010-supplementary.pdf
